# Supplementary material for: Targeted Modification of Gene Function Exploiting Homology-Directed Repair of TALEN-Mediated Double-Strand Breaks in Barley
Source: G3 (Bethesda). 2015 Jul 6;5(9):1857–63. doi: 10.1534/g3.115.018762 (PMC4555222; doi:10.1534/g3.115.018762)
Supplement: Supporting Information [file supp_g3.115.018762_TableS2.xlsx]

## Sheet: Table S2
Table S2 Quantification of homology-directed repair in barley leaves.
Stable transgenic plants		Biolistic retransformation of cells			Cell numbers
gfp	TALEN	TALEN	yfp*	Expected outcome	total	GFP-specific fluorescence	no fluorescence (dead)	no fluorescence (dead + mutated via NHEJ)	average dead	Mutated via NHEJ = non-fluorescing - average dead - YFP-specific fluorescence	YFP-specific fluorescence	YFP-restored via HDR/ altered via NHEJ + HDR
335R
+	R	L	-	DSB + NHEJ	19.436	18.699		737		336.333	0
+	R	L	+	DSB + NHEJ + HDR	19,160	18.184		965		553.333	11	0.02
+	R	-	+	no DSB	20.118	19.624	494		400.667		0
+	R	R	-	no DSB	18.652	18.273	379				0
+	R	R	+	no DSB	19.861	19.532	329				0
338R
+	R	L	-	DSB + NHEJ	19.141	18.347		793		494.667	0
+	R	L	+	DSB + NHEJ + HDR	19.768	18.936		816		501.667	16	0.03
+	R	-	+	no DSB	18,810	18.431	379		298.333		0
+	R	R	-	no DSB	20.238	20.031	207				0
+	R	R	+	no DSB	20,597	20.288	309				0
319L
+	L	R	-	DSB + NHEJ	20,340	19.619		721		501.333	0
+	L	R	+	DSB + NHEJ + HDR	18,810	18,590		203		n.c.	17	n.c.
+	L	-	+	no DSB	20,340	20,140	200		219.667		0
+	L	L	-	no DSB	19.768	19.547	221				0
+	L	L	+	no DSB	19.639	19.402	238				0
462L
+	L	R	-	DSB + NHEJ	19.511	18.723		787		580	0
+	L	R	+	DSB + NHEJ + HDR	20.118	19.434		671		451	13	0.02
+	L	-	+	no DSB	20.118	19.872	246		207		0
+	L	L	-	no DSB	20.212	20,060	152				0
+	L	L	+	no DSB	19.289	19.065	223				0
L =TALEN left; R = TALEN right
n.c.) not calculated because average number of dead cells was higher in the controls than non-fluorescing cells in this treatment
